# Supplementary material for: Molecular Dynamics Simulation of the Thermal Behavior of Hydroxyapatite
Source: Nanomaterials (Basel). 2022 Nov 29;12(23):4244. doi: 10.3390/nano12234244 (PMC9740815; doi:10.3390/nano12234244)
Supplement: Supplementary file 1 [file nanomaterials-12-04244-s001.zip]

Archive with 2 entries (1 files):
- nanomaterials-2060153-deck-SI/
- nanomaterials-2060153-deck-SI/HAP-heating.avi
